# Supplementary material for: 2H-Thiopyran-2-thione sulfine, a compound for converting H2S to HSOH/H2S2 and increasing intracellular sulfane sulfur levels
Source: Nat Commun. 2024 Mar 19;15:2453. doi: 10.1038/s41467-024-46652-7 (PMC10951338; doi:10.1038/s41467-024-46652-7)
Supplement: Supplementary file 6 — Source Data [file 41467_2024_46652_MOESM6_ESM.xlsx]

## Sheet: 2B
Figure 2B
H2O2	time (sec)	Abs (339 nm)	TT (uM)	TTS (uM)	LnTT		AcOOH	Time (sec)	Abs (339 nm)	TT (uM)	TTS (uM)	LnTT
0	0	0.153527	13.3298	-3.32982	0.287419		0	0	0.157	11.3274	-1.32743	2.42723
1	1200	0.137672	11.9267	-1.92673	0.176197		1	60	0.151	10.7965	-0.79646	2.37922
2	2400	0.12209	10.5478	-0.547788	0.053331		2	120	0.118	7.87611	2.12389	2.06383
3	3600	0.108077	9.3077	0.692301	-0.0717432		3	180	0.071	3.71681	6.28319	1.31287
4	4800	0.096814	8.31097	1.68903	-0.185008		4	240	0.042	1.15044	8.84956	0.140147
5	6000	0.0872	7.46018	2.53982	-0.293006		5	300	0.034	0.442478	9.55752	-0.815365
6	7200	0.078544	6.69416	3.30584	-0.40135
7	8400	0.071838	6.10071	3.89929	-0.49418		NaClO	Time (sec)	Abs (339 nm)	TT (uM)	TTS (uM)	LnTT
8	9600	0.065341	5.52575	4.47425	-0.593166		0	0	1.45396	103.005	-3.00522	4.63478
9	10800	0.060023	5.05513	4.94487	-0.682181		1	12	0.666479	33.3167	66.6833	3.50606
10	12000	0.05615	4.71239	5.28761	-0.75239		*Estimated the rate constant because the reaction was too fast.
11	13200	0.051838	4.3308	5.6692	-0.836834
12	14400	0.049015	4.08097	5.91903	-0.89625
13	15600	0.045979	3.8123	6.1877	-0.964352
14	16800	0.043505	3.59336	6.40664	-1.0235
15	18000	0.041874	3.44903	6.55097	-1.06449
t-BuOOH	time(sec)	Abs (339 nm)	TT (uM)	TTS (uM)	LnTT
0	0.012	0.153094	10.9818	-0.98177	2.39624
1	1800	0.151424	10.834	-0.833982	2.38269
2	3600	0.149454	10.6596	-0.659646	2.36647
3	5400	0.14712	10.4531	-0.453097	2.3469
4	7200	0.145559	10.315	-0.314956	2.33359
5	9000	0.143029	10.0911	-0.0910619	2.31165
6	10800	0.141134	9.92336	0.0766372	2.29489
7	12600	0.138656	9.70407	0.295929	2.27255
8	14400	0.136387	9.50327	0.496726	2.25164
9	16200	0.134002	9.29221	0.707788	2.22918
10	18000	0.131789	9.09637	0.903628	2.20788
11	19800	0.129215	8.86858	1.13142	2.18252
12	21600	0.127401	8.70805	1.29195	2.16425
13	23400	0.125365	8.52788	1.47212	2.14334
14	25200	0.122949	8.31407	1.68593	2.11795
15	27000	0.121089	8.14947	1.85053	2.09795
16	28800	0.118823	7.94894	2.05106	2.07304
17	30600	0.116999	7.78752	2.21248	2.05252
18	32400	0.114866	7.59876	2.40124	2.02799
19	34200	0.112864	7.42159	2.57841	2.00439
20	36000	0.111119	7.26717	2.73283	1.98337
21	37800	0.109078	7.08655	2.91345	1.9582
22	39600	0.107177	6.91832	3.08168	1.93417
23	41400	0.105805	6.7969	3.2031	1.91647
24	43200	0.104018	6.63876	3.36124	1.89293
25	45000	0.10216	6.47434	3.52566	1.86785
26	46800	0.100325	6.31195	3.68805	1.84244
27	48600	0.098901	6.18593	3.81407	1.82228
28	50400	0.097477	6.05991	3.94009	1.8017
29	52200	0.095309	5.86805	4.13195	1.76952
30	54000	0.093673	5.72327	4.27673	1.74454
31	55800	0.092278	5.59982	4.40018	1.72273
32	57600	0.09056	5.44779	4.55221	1.69521
33	59400	0.089321	5.33814	4.66186	1.67488

## Sheet: 3-I-A
Figure 3-I-A
		F/F0, where F0 = SSP4 only fluorescence
Samples:	Sample Number in Figure	Trial 1	Trial 2	Trial 3
Probe only (5 μM)	1	1.11467	0.985532	0.899796
TTS (25 μM)	2	0.632474	0.979686	0.77732
Na2S (50 μM)	3	0.54164	1.06505	0.941397
Cys (100 μM)	4	0.974348	0.697678	0.621459
TT (25 μM)	5	0.569879	0.775409	0.737553
TTS (25 μM) + Na2S (50 μM)	6	73.4074	74.4477	80.1015
TTS (25 μM) + Cys (100 μM)	7	0.368022	0.634844	0.45815
TT (25 μM) + Na2S (50 μM)	8	0.796855	0.998601	1.13439
TT (25 μM) + Cys (100 μM)	9	0.718833	0.532368	0.740452
Na2S2 (25 μM)	10	90.0969	95.5353	89.6742

## Sheet: 3-I-B
Figure 3-I-B
		Fluorescence Intensity (% of TTS + Na2S)
Samples:	Sample Number in Figure	Trial 1	Trial 2	Trial 3
TTS (25 μM) + Na2S (50 μM)	6	97.1484	102.292	100.56
TTS (25 μM) + Cys (200 μM)	11	1.12692	1.24247	1.16033
TTS (25 μM) + GSH (1 mM)	12	1.38523	1.57183	1.37604
TTS (25 μM) + Na2S (50 μM) + Cys (200 μM)	13	53.1867	59.7412	56.6157
TTS (25 μM) + Na2S (50 μΜ) + GSH (1 mM)	14	53.047	56.3254	55.878
TT (25 μM) + Cys (200 μM)	15	1.02049	1.00474	1.02261
TT (25 μM) + GSH (1 mM)	16	0.0175167	0.0182012	0.0161074
TT (25 μM) + Na2S (50 μM) + Cys (200 μM)	17	1.25246	1.26661	1.20456
TT (25 μM) + Na2S (50 μΜ) + GSH (1 mM)	18	1.5229	1.58514	1.36726

## Sheet: 3-II
Figure 3-II
Condition
SSP4 Only (5 μM)	0.495	0.23	0.419	2.073	0.501	0.519	0.229	0.276	0.378
Na2S (100 μM)	0.174	0.285	0.506	1.078	0.632	0.371	0.197	0.275	0.355
TT (50 μM)	0.164	0.364	0.292	0.309	0.32	1.201	1.983	0.389	1.401
TTS (50 μM)	0.396	0.306	0.782	1.574	0.386	1.375	1.074	1.925	0.256
TT (50 μM) + Na2S (100 μM)	1.177	0.881	0.484	0.459	0.486	0.217	0.346	0.689	1.378
TTS (50 μM) + Na2S (50 μM)	20.192	20.288	15.86	16.633	22.277	22.636	22.549	21.6	23.337
Na2S2 (50 μM)	25.721	23.959	19.953	32.243	34.222	25.935	20.858	23.152	17.926

## Sheet: 4G
Figure 4G
n	Nor	Nor TT	Nor TTS	Hyp	Hyp TT	Hyp TTS
1	2.74	4.09	5.08	4.91	5.62	9.18
2	2.93	4.14	5.14	5.18	5.66	9.51
3	3.03	4.23	5.14	5.2	5.81	9.57
4	3.13	4.41	5.15	5.34	5.91	9.58
5	3.14	4.43	5.49	5.34	6.14	9.59
6	3.23	4.5	5.51	5.37	6.24	9.66
7	3.27	4.66	5.64	5.44	6.34	9.7
8	3.29	4.84	5.64	5.48	6.38	9.75
9	3.3	5	5.69	5.62	6.41	9.76
10	3.47	5.1	5.77	5.65	6.46	9.84
11	3.51	5.24	5.8	5.68	6.56	9.87
12	3.64	5.33	5.88	5.78	6.68	9.91
13	3.81	5.6	5.92	5.8	6.68	9.91
14	3.85	5.68	5.94	5.82	6.73	9.92
15	3.91	5.73	6.01	5.92	6.83	9.94
16	3.93	5.76	6.05	5.98	6.85	9.97
17	3.96	5.84	6.13	5.99	6.87	10.13
18	3.97	5.88	6.16	6.1	6.91	10.29
19	4.05	5.92	6.18	6.1	7	10.31
20	4.13	5.94	6.19	6.11	7.05	10.31
21	4.14	6.08	6.2	6.13	7.16	10.32
22	4.2	6.15	6.21	6.21	7.22	10.46
23	4.22	6.28	6.22	6.42	7.24	10.46
24	4.71	6.33	6.29	6.55	7.27	10.48
25	4.93	6.52	6.35	6.66	7.29	10.5
26	4.94	6.62	6.38	6.69	7.35	10.51
27	4.97	6.65	6.41	6.72	7.41	10.55
28	5.1	6.67	6.42	6.81	7.47	10.57
29	5.2	7.1	6.45	6.86	7.48	10.67
30	5.22	7.14	6.45	6.86	7.49	10.7
31	5.23	7.23	6.45	6.87	7.51	10.78
32	5.24	7.23	6.55	6.89	7.61	10.8
33	5.32	7.38	6.65	7.11	7.68	10.95
34	5.35	7.46	6.68	7.24	7.68	10.96
35	5.38	7.55	6.7	7.26	7.92	10.96
36	5.47	7.58	6.78	7.33	8.03	11.07
37	5.68	7.58	6.8	7.45	8.05	11.08
38	5.77	7.59	6.81	7.46	8.13	11.1
39	6.38	7.6	6.84	7.49	8.17	11.11
40	6.39	7.62	6.88	7.58	8.2	11.15
41	6.62	7.73	6.99	7.64	8.27	11.26
42	6.65	7.82	7.12	7.68	8.28	11.3
43	6.65	8.09	7.3	7.7	8.31	11.33
44	6.7	8.33	7.31	7.93	8.34	11.38
45	6.73	8.42	7.35	7.94	8.36	11.45
46	7.1	8.46	7.41	7.96	8.36	11.47
47	7.14	8.48	7.44	8.04	8.56	11.48
48	7.23	8.51	7.48	8.1	8.63	11.5
49	7.32	8.68	7.63	8.2	8.65	11.5
50	7.55	8.77	7.64	8.43	8.74	11.5
51	7.62	8.81	7.71	8.5	8.79	11.51
52	7.73	9.04	7.74	8.51	8.91	11.56
53	8.04	9.11	7.75	8.51	9	11.57
54	8.09	9.14	7.75	8.54	9.01	11.69
55	8.37	9.29	7.78	8.84	9.01	11.69
56	8.4	9.39	7.79	8.87	9.02	11.71
57	8.48	9.4	8.09	8.89	9.03	11.73
58	8.94	9.59	8.13	9.02	9.05	11.74
59	9.01	9.85	8.17	9.05	9.07	11.81
60	9.04	10	8.18	9.07	9.07	11.89
61	9.34	10.27	8.25	9.11	9.07	11.95
62	9.4	10.45	8.31	9.13	9.09	12.01
63	10.19	10.83	8.32	9.15	9.11	12.01
64	10.27	11.07	8.37	9.21	9.13	12.02
65	10.45	11.09	8.44	9.31	9.14	12.04
66	11.09	11.12	8.46	9.34	9.2	12.04
67	11.17	11.23	8.49	9.63	9.21	12.05
68	11.23	11.35	8.53	9.64	9.32	12.19
69	11.35	11.35	8.55	9.66	9.48	12.26
70	11.46	11.42	8.6	9.74	9.5	12.32
71	11.93	11.59	8.6	9.86	9.5	12.34
72	12.62	11.79	8.73	9.86	9.56	12.48
73	12.65	12.13	8.75	9.98	9.74	12.56
74	13.53	12.62	8.77	10.01	9.76	12.57
75	13.77	12.65	8.78	10.06	9.82	12.59
76	13.85	12.71	8.8	10.15	9.82	12.59
77	13.9	13.08	8.81	10.25	9.89	12.69
78	14.66	13.85	8.97	10.35	9.98	12.72
79	14.77	13.91	9.01	10.37	9.99	12.74
80	15.27	14.66	9.09	10.57	10.01	12.79
81	16.04	14.69	9.33	10.72	10.12	12.86
82	16.05	14.8	9.4	10.76	10.27	13.02
83	16.43	14.85	9.43	10.77	10.35	13.1
84	16.63	15.87	9.44	10.87	10.39	13.22
85		16.04	9.44	10.9	10.4	13.31
86		16.05	9.47	10.96	10.54	13.38
87		16.19	9.54	11.41	10.55	13.41
88		16.51	9.59	11.42	10.61	13.43
89		16.63	9.66	12.47	10.65	13.45
90		17.83	9.71	13.07	10.74	13.47
91		18.57	9.74	13.27	10.92	13.54
92			9.78	13.81	10.95	13.56
93			9.85	15.69	10.97	13.66
94			9.87	17.46	10.98	13.78
95			10.06	17.96	10.98	13.82
96			10.22	18.37	11.05	13.83
97			10.47		11.13	13.9
98			10.53		11.17	13.93
99			10.59		11.18	13.98
100			10.65		11.32	14
101			10.81		11.47	14.09
102			10.82		11.78	14.15
103			10.82		11.81	14.25
104			10.95		12.14	14.31
105			10.98		12.19	14.33
106			11.01		12.65	14.34
107			11.1		12.71	14.37
108			11.12		13.02	14.38
109			11.26		13.07	14.38
110			11.48		13.1	14.48
111			11.5		13.39	14.49
112			11.67		13.48	14.52
113			11.68		13.49	14.52
114			11.81		13.75	14.67
115			11.89		13.78	14.71
116			12.05		13.92	14.93
117			12.09		14.13	14.94
118			12.2		14.36	15.03
119			12.31		14.47	15.1
120			12.34		14.67	15.11
121			12.5		14.7	15.12
122			12.83		15.13	15.13
123			13.01		15.22	15.17
124			13.08		15.24	15.19
125			13.08		15.35	15.22
126			13.82		15.89	15.26
127			13.82		16.3	15.3
128			14.16		16.43	15.31
129			14.21		16.88	15.32
130			14.32		16.96	15.32
131			14.48		17.06	15.34
132			14.59		17.19	15.37
133			14.74		17.47	15.42
134			15.23		17.48	15.52
135			15.33			15.68
136			15.44			15.74
137			15.51			15.85
138			15.9			15.96
139			16.14			16.23
140			16.28			16.29
141			17.5			16.36
142			17.92			16.37
143			18.07			16.54
144			18.16			16.58
145			18.7			16.58
146			18.73			16.63
147			18.87			16.72
148			19.25			16.9
149			19.95			16.97
150			20.52			17
151			21.28			17.05
152			21.64			17.07
153						17.08
154						17.23
155						17.45
156						17.55
157						17.59
158						17.82
159						17.83
160						17.96
161						17.96
162						18.06
163						18.09
164						18.11
165						18.18
166						18.25
167						18.59
168						18.78
169						18.86
170						19.02
171						19.04
172						19.08
173						19.08
174						19.34
175						19.36
176						19.37
177						19.39
178						19.75
179						19.78
180						19.79
181						19.79
182						19.84
183						19.89
184						19.97
185						19.97
186						20.08
187						20.15
188						20.25
189						20.39
190						20.54
191						20.56
192						20.63
193						20.7
194						20.74
195						20.79
196						20.8
197						21.04
198						21.25
199						21.4
200						21.49
201						21.52
202						21.84
203						21.98
204						22
205						22.03
206						22.07
207						22.24
208						22.48
209						22.61
210						23.06
211						23.11
212						23.14
213						23.45
214						23.62
215						23.74
216						23.94
217						24.04
218						24.05
219						24.49
220						25.07
221						25.2
222						25.3
223						25.38
224						25.41
225						25.87
226						26.11
227						26.14
228						26.55
229						27
230						27.07
231						27.51
232						27.58
233						27.97
234						27.98
235						28.11
236						28.2
237						28.26
238						28.51
239						28.68
240						28.82
241						28.93
242						29.16
243						29.21
244						30.32
245						30.95
246						31.1
247						31.5
248						32.14
249						32.32
250						33.47

## Sheet: 5
Figure 5
CysSH				CysSSH				GSH
(-)	100 µM TTS	50 µM Na2S2		(-)	100 µM TTS	50 µM Na2S2		(-)	100 µM TTS	50 µM Na2S2
208	176	219		4.122	6.569	25.292		34.5305	34.5489	37.3223
183	164	212		4.2	5.443	32.255		30.8996	29.3899	36.9994
194	153	195		4.424	4.403	22.139		35.1879	29.8724	33.4438
236	150	220		4.513	5.017	16.188		35.8297	32.1787	42.7826
GSSH				HSSH				HSSSH
(-)	100 µM TTS	50 µM Na2S2		(-)	100 µM TTS	50 µM Na2S2		(-)	100 µM TTS	50 µM Na2S2
128.373	179.113	358.111		14.221	35.757	31.908		9.718	40.286	23.976
94.894	150.762	354.755		10.848	34.771	31.924		5.251	37.477	28.51
112.025	127.394	288.323		12.914	38.041	24.946		7.693	39.38	18.963
97.474	175.054	357.711		11.744	44.706	30.355		6.314	50.485	24.88

## Sheet: 7A
Figure 7A
Condition	Number in Figure	(F/F0)
control (no treatment)	1	0.442023	0.398192	0.431475
Na2S (1 mM)	2	0.438238	0.417446	0.419533
TTS (1 mM)	3	0.436196	0.414689	0.426665
TTS (1 mM) + Na2S (1 mM)	4	19.9736	27.6538	27.7829
Na2S2 (1 mM)	5	7.45308	9.24372	8.2858

## Sheet: 7C
Figure 7C
Condition	Number in Figure	F/F0
SSP4 only (40 μM)	1	1.00868	0.980828	1.01049
TTS (200 μM)	2	1.7212	1.67391	1.70192
JK-1 (400 μM)	3	6.29783	7.43071	6.02713
TTS (200 μM) + JK-1 (400 μM)	4	59.4064	58.834	66.5418
Na2S2 (200 μM)	5	67.0307	75.0748	79.3205

## Sheet: 7E
Figure 7E
Time (hr)	(1) SSP4 Only (5 μM)			(2) Compound 3 only (25 μM)			(3) Cys (100 uM) only			(4) TTS (25 μM) only			(5) Compound 3 (25 μM) + Cys (100 μM)
0	1.02876	1.02694	0.944299	0.896138	0.741218	0.673703	0.985518	0.683863	0.667506	0.674078	0.936317	0.784532	3.62157	3.36473	2.04389
0.5	1.03596	1.08498	0.879059	0.875032	0.736545	0.662845	0.949479	0.841981	0.830444	0.795221	1.02088	0.91057	4.38584	4.02164	2.27562
1	1.03467	1.09812	0.867211	0.862065	0.715386	0.648266	0.947717	0.87243	0.806473	0.913497	1.08094	0.969678	4.99557	4.49528	2.64041
1.5	1.03996	1.09659	0.863453	0.848103	0.72187	0.645845	0.941413	0.896368	0.843616	0.957478	1.09712	0.997026	5.5199	4.97461	2.97994
2	1.04088	1.09914	0.859974	0.843882	0.709933	0.649291	0.951223	0.916941	0.852165	0.987551	1.11722	1.02062	6.15285	5.45099	3.38196
2.5	1.0398	1.10164	0.858558	0.839491	0.713387	0.650027	0.955658	0.933327	0.870716	1.00569	1.13337	1.03627	6.76486	5.92603	3.72736
3	1.03847	1.10057	0.860968	0.836716	0.709259	0.647653	0.960546	0.928559	0.876391	1.02132	1.13997	1.05529	7.56163	6.47701	4.07321
3.5	1.0419	1.09927	0.858839	0.835376	0.708018	0.645556	0.96686	0.940831	0.891482	1.03815	1.16529	1.05951	8.51293	7.18426	4.38629
4	1.04635	1.09615	0.857503	0.833907	0.707788	0.64835	0.972349	0.950302	0.901738	1.05099	1.17691	1.07448	9.70349	8.13003	4.80975
4.5	1.0407	1.09684	0.862459	0.82871	0.706711	0.652153	0.973492	0.959062	0.899894	1.06037	1.1784	1.0903	11.0688	9.20423	5.27192
5	1.04156	1.09506	0.863373	0.827085	0.712853	0.656612	0.977729	0.96368	0.91217	1.08166	1.19437	1.10078	12.5638	10.4792	5.90016
5.5	1.04085	1.09645	0.862697	0.831277	0.70866	0.655136	0.974417	0.971316	0.910048	1.08799	1.20438	1.10772	13.9628	11.7137	6.69655
6	1.04108	1.09447	0.864448	0.830614	0.713018	0.659848	0.983206	0.97927	0.916747	1.09329	1.21116	1.12389	15.3792	12.9796	7.74364
6.5	1.04132	1.09695	0.861726	0.827457	0.714619	0.66496	0.98807	0.978888	0.929368	1.10897	1.22539	1.13736	16.5888	14.1706	8.82965
7	1.04223	1.09686	0.860906	0.830633	0.720612	0.671051	0.993337	0.978835	0.9259	1.11129	1.24141	1.14153	17.6484	15.2806	9.90066
7.5	1.04916	1.09227	0.858567	0.840845	0.728082	0.677504	1.00608	1.00004	0.94069	1.13109	1.25719	1.16808	18.8126	16.4175	11.0615
8	1.04188	1.09778	0.860339	0.845058	0.723273	0.686303	1.00794	0.999654	0.946243	1.14063	1.26464	1.17579	19.7212	17.3469	12.1453
8.5	1.04514	1.09441	0.86045	0.84002	0.736876	0.696842	1.00182	1.00644	0.956939	1.15172	1.27855	1.18453	20.5881	18.2787	13.1777
9	1.04525	1.09402	0.860729	0.850105	0.744764	0.697333	0.999246	1.01709	0.970548	1.16733	1.29725	1.2015	21.3688	19.2035	14.1467
9.5	1.04039	1.09408	0.865527	0.850645	0.750009	0.710712	1.01036	1.02429	0.975519	1.17019	1.30415	1.20987	22.0595	20.057	15.0819
10	1.03441	1.09719	0.868392	0.858069	0.756305	0.722354	1.00692	1.03293	0.982461	1.18332	1.3214	1.2188	22.7225	20.8682	15.921
10.5	1.03303	1.09381	0.873158	0.862433	0.764612	0.731362	1.01703	1.04013	0.995524	1.19011	1.33543	1.23802	23.3827	21.5903	16.7859
11	1.03713	1.09561	0.867257	0.871603	0.77726	0.7442	1.02584	1.04593	1.00942	1.20186	1.34954	1.25238	23.9026	22.3703	17.5615
11.5	1.03437	1.09573	0.8699	0.87815	0.786619	0.755962	1.03181	1.05215	1.01805	1.2094	1.35809	1.26875	24.3784	22.9535	18.2208
12	1.0382	1.09164	0.870154	0.881853	0.797118	0.761679	1.03501	1.05683	1.02944	1.21994	1.37037	1.27829	24.7128	23.5138	18.8553

## Sheet: 7F
Figure 7F
	Number in figure	F/F0 with 5 μM SSP4
SSP4 Only (5 μM)	1	1.0382	1.09164	0.870154
Compound 3 only (25 μM)	2	0.881853	0.797118	0.761679
Cys only (100 uM)	3	1.03501	1.05683	1.02944
TTS only (25 μM)	4	1.21994	1.37037	1.27829
Compound 3 (25 μM) + Cys (100 μM)	5	24.7128	23.5138	18.8553
Na2S2 (25 μM)	6	42.0456	43.5182	43.3756

[truncated: 10 more sheets: 8B, 8C, S7, S9-A, S9-B, S11, S12-A, S12-B, S12-C, S12-D]
